# Supplementary material for: A word order typology of adnominal person
Source: Linguist Typol. 2024 Nov 4;29(1):35–80. doi: 10.1515/lingty-2023-0080 (PMC12288869; doi:10.1515/lingty-2023-0080)
Supplement: Supplementary file 1 — Supplementary Material [file j_lingty-2023-0080_suppl_001.zip]

Archive with 4 entries (3 files):
- supplementary files/
- supplementary files/S3.pdf
- supplementary files/S2.R
- supplementary files/S1.csv
