# Supplementary material for: A word order typology of adnominal person
Source: Linguist Typol. 2024 Nov 4;29(1):35–80. doi: 10.1515/lingty-2023-0080 (PMC12288869; doi:10.1515/lingty-2023-0080)
Supplement: Supplementary file 1 — Supplementary Material [file j_lingty-2023-0080_suppl_001.zip › supplementary files/S1.csv]

language	glottolog	sortclass	family	genus.print	genus.WALS	printname	Oc.printname	print	lat	lon	hjust	vjust	Oc.hjust	Oc.vjust	area.glottolog	area.WALS	ref.NomPers	NomPers	APC	WO.WALS	WO	adpos.manual	adpos.WALS	adpos	genitive.WALS	genitive	DemDir.WALS	DemDir.manual	DemDir	ArtOrder	Art.with.Nompers	APC.dir	boundPers	boundPers.simultAPC	PPDC	PPDC.ref
Japanese	nucl1643	(Altaic?) Isolate	Japonic	Japanese	Japanese	Japanese	Japanese	1	35	135	0.6	1.6	-0.1	0.5	Eurasia	Eurasia	(Q) Hinds 1988:254, 261; Noguchi 1997:780; Furuya 2008:sec. 3.2; Inokuma 2009	y	y	OV	OV	post	post	post	GenN	GenN	DemN	DemN	DemN	NA	NA	pre	n	NA	y-nn	Furuya 2008:153; Noguchi 1997:777; Coulmas 1982:214
Korean	kore1280	(Altaic?) Isolate	Koreanic	Korean	Korean	Korean	Korean	1	37.5	128	0.4	-0.8	0	-0.7	Eurasia	Eurasia	(Q) Sohn 1994:284, 292; Choi 2014: 151-154	y	y	OV	OV	post	post	post	GenN	GenN	DemN	DemN	DemN	NA	NA	pre	n	NA	y-nn	Sohn 1994:281
Evenki	even1259	(Altaic?) Tungusic	Tungusic	Tungusic	Tungusic	Evenki	Evenki	1	61.972	94.689	0.5	-0.8	0.5	-0.7	Eurasia	Eurasia	(Q) Nedjalkov 1997:197, 199	y	y	OV	OV	post	post	post	GenN	GenN	DemN	DemN	DemN	NA	NA	pre	n	NA	NA	NA
Turkish	nucl1301	(Altaic?) Turkic	Turkic	Turkic	Turkic	Turkish	Turkish	1	39.8667	32.8667	-0.1	1.5	0	1.5	Eurasia	Eurasia	(Q) Kornfilt 1997:288, 297f.	y	y	OV	OV	post	post	post	GenN	GenN	DemN	DemN	DemN	NA	NA	pre	n	NA	NA	NA
Mangarrayi	mang1381	(Australian) Gunwingguan, Mangarayic	Mangarrayi-Maran	Mangarrayi	Mangarrayi	Mangarayi	Mangarayi	1	-14.8	133.5	1.1	0.5	1.15	0.5	Australia	Australia	(Q) Merlan 1989 [1982]: 103, 203	y	y	OV	OV	post	pre	pre	NoDom	NoDom	DemN	DemN	DemN	NA	NA	pre	n	NA	NA	NA
Diyari	dier1241	(Australian) Pama-Nyungan, Karna	Pama-Nyungan	Central Pama-Nyungan	Central Pama-Nyungan	Diyari	Diyari	1	-28.1667	138	-0.2	0.5	0.5	-0.7	Australia	Australia	Austin 1981:97f.; Austin 2013:102f. (106), 119 (175), 150 (311)	y	y	OV	OV	post	NA	unclear	GenN	GenN	DemN	DemN	DemN	NA	NA	pre	n	NA	y-nn	Austin 1981:61, (36)
Warlpiri	warl1254	(Australian) Pama-Nyungan, Ngarrkic	Pama-Nyungan	Western Pama-Nyungan	Western Pama-Nyungan	Warlpiri	Warlpiri	1	-20.1008	131.05	1.2	0.5	1.15	0.5	Australia	Australia	Reece 1970: 70; Hale 1973: 316f.; (Simpson 1991)	y	y	No dominant order	NC	post	NA	post	NA	GenN	NA	NDem	NDem	NA	NA	post	n	NA	NA	NA
Pitjantjatjara	pitj1243	(Australian) Pama-Nyungan, Wati	Pama-Nyungan	Western Pama-Nyungan	Western Pama-Nyungan	Pitjantjatjara	Pitjantjatjara	1	-26.9704	131.357	0.9	1.6	0.5	-0.8	Australia	Australia	Bowe 1990:49-51	y	y	OV	OV	post	post	post	GenN	GenN	NDem	both	NDem	NA	NA	both	n	NA	y	Bowe 1990:48-51
Guugu Yimidhirr	gugu1255	(Australian) Pama-Nyungan, Yimidhirr-Yalanji-Yidinic	Pama-Nyungan	Northern Pama-Nyungan	Northern Pama-Nyungan	GYimidhirr	Guugu Yimidhirr	1	-14.9424	144.831	0.5	-0.5	0.5	-0.7	Australia	Australia	Haviland 1979:104, 156f.	y	y	OV	OV	post	NA	unclear	NoDom	NoDom	DemN	both	DemN	NA	NA	both	n	NA	y	Haviland 1979: 73, (107); 157, (423); 160
Kuku-Yalanji	kuku1273	(Australian) Pama-Nyungan, Yimidhirr-Yalanji-Yidinic	Pama-Nyungan	Northern Pama-Nyungan	Northern Pama-Nyungan	KYalanji	Kuku-Yalanji	1	-16.0036	145.188	-0.1	0.5	-0.1	0.5	Australia	Australia	Patz 2002:120f, 202f.	y	y	OV	OV	post	pre	pre	NoDom	NoDom	mixed	both	mixed	NA	NA	both	n	NA	y	Patz 2002:204, (625)
Kayardild	kaya1319	(Australian) Tangkic	Tangkic	Tangkic	Tangkic	Kayardild	Kayardild	1	-17.0695	139.489	0.3	1.65	0.3	1.7	Australia	Australia	Evans 1995:239, 241; Round 2013: 141	y	y	No dominant order	NC	post	NoAdpos	NoAdpos	GenN	GenN	DemN	DemN	DemN	NA	NA	pre	n	NA	y	Evans 1995:251, (6-37)
Menya	meny1245	(Papuan) Angan, Nucelar Angan	Angan	Nuclear Angan	Nuclear Angan	NA	Menya	1	-7.17425	146.071	-0.25	1.6	0	1.5	Papunesia	Papunesia	Whitehead 2006:40, 46, 56f., Whitehead 2013:9f., 18f.	y	n	OV	OV	post	post	post	GenN	GenN	NDem	NDem	NDem	NA	NA	NA	post	pre	y	Whitehead 2006:30, (58/59)
Momu	fass1245	(Papuan) Baibai-Fas, Momu-Fas	Baibai-Fas	Baibai-Fas	Baibai-Fas	NA	Momu	1	-3.10868	141.64	-0.1	-0.7	0	-0.6	Papunesia	Papunesia	Honeyman2017:169f.	y	y	OV	OV	post	post	post	GenN	GenN	NA	NDem	NDem	NA	NA	pre	n	NA	y	Honeyman 2016:559, (9/10)
Imonda	imon1245	(Papuan) Border, Waris	Border	Border	Border	NA	Imonda	1	-3.31228	141.171	1.25	1.3	1.15	0.5	Papunesia	Papunesia	Seiler 1985:44, 61f.	y	y	OV	OV	post	post	post	GenN	GenN	mixed	both	mixed	NA	NA	both	n	NA	NA	NA
Bilua	bilu1245	(Papuan) Central Solomons	Bilua	Bilua	Bilua	NA	Bilua	1	-7.92388	156.663	0.8	-0.8	1.2	-0.2	Papunesia	Papunesia	Obata 2003: 47-49, 76, 79, 84f., 87-89, 92f.	y	y	VO	VO	post	post	post	GenN	GenN	DemN	DemN	DemN	NA	NA	pre	post	pre	y	Obata 2003: 289, (8)
Lavukaleve	lavu1241	(Papuan) Central Solomons	Lavukaleve	Lavukaleve	Lavukaleve	NA	Lavukaleve	1	-9.05569	159.119	0	1.6	1.15	0.5	Papunesia	Papunesia	Terrill 2003:171-173	y	y	OV	OV	post	post	post	GenN	GenN	NA	NDem	NDem	NArt	y	post	n	NA	y-nn	Terrill 2003:181, (220-1)
Moskona	mosk1236	(Papuan) East Bird’s Head, Meax	East Bird’s Head	East Bird's Head	East Bird's Head	NA	Moskona	1	-1.62201	133.145	0	-0.7	0.9	1.6	Papunesia	Papunesia	Gravelle 2010:91, 222-224, 344	y	y	NA	VO	pre	NA	pre	NA	GenN	NA	NDem	NDem	NA	NA	pre	pre	pre	y	Gravelle 2010:187, 224
Sougb	mani1235	(Papuan) East Bird’s Head, Sougb	East Bird’s Head	East Bird's Head	East Bird's Head	NA	Sougb	1	-1.49611	133.95	NA	NA	-0.2	0.6	Papunesia	Papunesia	Reesink 2002:269f., 274	y	y	VO	VO	pre	pre	pre	GenN	GenN	NDem	NDem	NDem	NA	NA	pre	n	NA	y	Reesink 2002:271, (13)
Hatam	hata1243	(Papuan) Hatam-Mansin, Hatam	Hatam-Mansin	Hatim-Mansim	Hatim-Mansim	NA	Hatam	1	-1.13531	134.037	NA	NA	0	-0.7	Papunesia	Papunesia	Reesink 1999:195	y	y	VO	VO	pre	pre	pre	GenN	GenN	NDem	NDem	NDem	NA	NA	pre	n	NA	y	Reesink 1999:41, 195
Maybrat	maib1239	(Papuan) Maybrat-Karon	Maybrat-Karon	Maybrat	Maybrat	NA	Maybrat	1	-1.3679	132.591	1.4	-0.2	0.7	-0.8	Papunesia	Papunesia	Dol 2007:141, 158, 172, (281)	y	y	VO	VO	pre	pre	pre	NoDom	NoDom	NDem	NDem	NDem	NA	NA	post	n	NA	NA	NA
Urim	urim1252	(Papuan) Nuclear Torricelli, Urim	Torricelli	Urim	Urim	NA	Urim	1	-3.58018	142.653	0.2	-0.7	-0.2	0	Papunesia	Papunesia	Hemmilä & Luoma 1987:123, 125	y	y	NA	OV	pre	NA	pre	NA	NoDom	NA	NDem	NDem	NA	NA	pre	n	NA	y	Hemmilä & Luoma 1987:140
Savosavo	savo1255	(Papuan) Savosavo	Savosavo	Savosavo	Savosavo	NA	Savosavo	1	-9.12853	159.814	NA	NA	0.3	1.7	Papunesia	Papunesia	Wegener 2012:147, 155-159	y	y	OV	OV	post	post	post	GenN	GenN	DemN	DemN	DemN	ArtN	unclear	post	n	NA	y-nn	Wegener 2012:86
Manambu	mana1298	(Papuan) Sepik, Ndu	Sepik	Sepik, Ndu	Ndu	NA	Manambu	1	-4.19082	142.862	-0.1	-0.7	-0.1	0.1	Papunesia	Papunesia	Aikhenvald 2008:197f., 508-513	y	y	NA	OV	post	NA	post	NA	GenN	NA	DemN	DemN	NA	NA	pre	n	NA	y	Aikhenvald 2008:198
Awtuw	awtu1239	(Papuan) Sepik, Ram	Sepik	Sepik, Ram	Ram	NA	Awtuw	1	-3.53129	141.928	0.5	-0.7	1	1.6	Papunesia	Papunesia	Feldman 1986:120-124	y	y	OV	OV	post	post	post	GenN	GenN	DemN	DemN	DemN	NA	NA	pre	n	NA	NA	NA
Alamblak	alam1246	(Papuan) Sepik, Sepik Hill	Sepik	Sepik, Sepik Hill	Sepik Hill	NA	Alamblak	1	-4.66307	143.316	1.7	1.25	1.15	0.8	Papunesia	Papunesia	Bruce 1984:90-92, 96f.	y	n	OV	OV	post	post	post	GenN	GenN	DemN	DemN	DemN	NA	NA	NA	post	NA	y	Bruce 1984:90
Fore	fore1270	(Papuan) TNG, Kainantu-Goroka	TNG	\gls{tng}, Fore-Gimi	Fore-Gimi	NA	Fore	1	-6.64473	145.5065	-0.2	1.5	1	1.7	Papunesia	Papunesia	Scott 1978:79f., 100f.	y	n	OV	OV	post	post	post	GenN	GenN	DemN	DemN	DemN	NA	NA	NA	post	NA	NA	NA
Hua	huaa1250	(Papuan) TNG, Kainantu-Goroka	TNG	\gls{tng}, Siane-Yagaria	Siane-Yagaria	NA	Hua	1	-6.353409	145.339379	1	1.45	1.3	0.8	Papunesia	Papunesia	Haiman 1980:226-232, 239f.	y	n	OV	OV	post	post	post	GenN	GenN	DemN	DemN	DemN	NA	NA	NA	post	NA	NA	NA
Yagaria	yaga1260	(Papuan) TNG, Kainantu-Goroka	TNG	\gls{tng}, Siane-Yagaria	Siane-Yagaria	NA	Yagaria	1	-6.32432	145.388	-0.9	0.5	-0.2	0.4	Papunesia	Papunesia	Renck 1975:17f., 166, 181	y	y	OV	OV	post	post	post	GenN	GenN	NA	DemN	DemN	NA	NA	post	post	NA	NA	NA
Amele	amel1241	(Papuan) TNG, Madang	TNG	\gls{tng}, Mabuso	Mabuso	NA	Amele	1	-5.29126	145.687	-0.5	-0.3	0.5	1.4	Papunesia	Papunesia	(Q) Roberts 1987:162, 201, 209f.	y	y	OV	OV	post	post	post	GenN	GenN	NDem	NDem	NDem	NA	NA	post	n	NA	y	Roberts 1987:210, (284); 218, (315)
Kobon	kobo1249	(Papuan) TNG, Madang	TNG	\gls{tng}, Kalam-Kobon	Kalam-Kobon	NA	Kobon	1	-5.16446	144.46	1.4	1.25	1	1.4	Papunesia	Papunesia	(Q) Davies 1989:107f., 157	y	y	OV	OV	post	post	post	GenN	GenN	NDem	NDem	NDem	NA	NA	both	n	NA	NA	NA
Usan	usan1239	(Papuan) TNG, Madang	TNG	\gls{tng}, North Adelbert	North Adelbert	NA	Usan	1	-4.84265	145.362	0.4	-0.7	-0.2	0	Papunesia	Papunesia	Reesink 1987:53f., 167, 190f., 353	y	y	OV	OV	post	post	post	GenN	GenN	NDem	NDem	NDem	NArt	unclear	both	n	NA	y	Reesinck 1987: 190, (141)
Adang	adan1251	(Papuan) TNG, TAP	TNG	\gls{tng}, Alor-Pantar	Alor-Pantar	NA	Adang	1	-8.18958	124.448	0.8	-0.7	1	-0.9	Papunesia	Papunesia	Robinson&Haan 2014:261	y	y	OV	OV	post	post	post	GenN	GenN	NDem	NDem	NDem	NArt	y	post	n	NA	NA	NA
Kaera	kaer1234	(Papuan) TNG, TAP	TNG	\gls{tng}, Alor-Pantar	Alor-Pantar	NA	Kaera	1	-8.3287	124.0177	1.3	0.5	1.2	0.4	Papunesia	Papunesia	Klamer 2014:129	y	y	NA	OV	post	NA	post	NA	GenN	NA	NDem	NDem	NA	NA	post	n	NA	y	Klamer 2014:129, (99)
Kamang	kama1365	(Papuan) TNG, TAP	TNG	\gls{tng}, Alor-Pantar	Alor-Pantar	NA	Kamang	1	-8.26897	124.792	-0.25	-0.8	0.1	-0.9	Papunesia	Papunesia	Schapper 2014:313f.	y	y	OV	OV	post	NoDom	NoDom	GenN	GenN	NDem	NDem	NDem	NArt	y	post	n	NA	NA	NA
Sawila	sawi1256	(Papuan) TNG, TAP	TNG	\gls{tng}, Alor-Pantar	Alor-Pantar	NA	Sawila	1	-8.29105	125.078	-0.3	0.3	-0.2	0.4	Papunesia	Papunesia	Kratchovíl 2014:391	y	y	NA	OV	NA	NA	NoAdpos	NA	GenN	NA	NDem	NDem	NA	NA	post	n	NA	NA	NA
Wersing	wers1238	(Papuan) TNG, TAP	TNG	\gls{tng}, Alor-Pantar	Alor-Pantar	NA	Wersing	1	-8.33936	124.932	-0.2	1.6	0.1	1.7	Papunesia	Papunesia	Schapper&Hendery 2014:472	y	y	NA	OV	NA	NA	NoAdpos	NA	GenN	NA	NDem	NDem	NArt	y	post	n	NA	NA	NA
Western Pantar	lamm1241	(Papuan) TNG, TAP	TNG	\gls{tng}, Alor-Pantar	Alor-Pantar	NA	W.Pantar	1	-8.52787	124.057	1.1	1.5	0.8	1.6	Papunesia	Papunesia	Holton 2014:53f.	y	y	NA	OV	post	NA	post	NA	GenN	NA	NDem	NDem	NArt	y	post	n	NA	NA	NA
Hausa	haus1257	Afroasiatic, Chadic	Afroasiatic	Afroasiatic, West Chadic	West Chadic	Hausa	Hausa	1	11.1513	8.7804	0.4	-0.7	0.4	-0.7	Africa	Africa	Newman 2000:63, 155, 370f.; Jaggar 2001:330f.	y	y	VO	VO	pre	pre	pre	NGen	NGen	mixed	both	mixed	NArt	y	pre	n	NA	y	Newman 2000:155, 371; Jaggar 2001:331
Mupun	mwag1236	Afroasiatic, Chadic	Afroasiatic	Afroasiatic, West Chadic	West Chadic	Mupun	Mupun	1	9.47205	8.96522	-0.15	0.3	-0.1	0.4	Africa	Africa	Frajzyngier 1993:172	y	y	VO	VO	pre	pre	pre	NGen	NGen	NDem	DemN	NDem	NArt	y	pre	n	NA	NA	NA
Gorwaa	goro1270	Afroasiatic, Cushitic	Afroasiatic	Afroasiatic, Southern Cushitic	Southern Cushitic	Gorwaa	Gorwaa	1	-4.23575	35.7996	-0.2	0.4	NA	NA	Africa	Africa	Harvey 2018:163	y	y	NA	OV	pre	NA	pre	NA	NGen	NA	NDem	NDem	NA	NA	pre	n	NA	y	Harvey 2018:116
Kambaata	kamb1316	Afroasiatic, Cushitic	Afroasiatic	Afroasiatic, East Cushitic	East Cushitic	Kambaata	Kambaata	1	7.37582	37.9088	0.2	-0.8	0.2	-0.7	Africa	Africa	Treis 2008:335	y	y	NA	OV	post	NA	NoAdpos	NA	GenN	NA	DemN	DemN	NA	n	pre	n	NA	NA	NA
Cairene Egyptian Colloquial Arabic	egyp1253	Afroasiatic, Semitic	Afroasiatic	Afroasiatic, Semitic	Semitic	Cair. Arabic	Cair. Arabic	1	31	31	0.8	1.6	0.8	1.6	Africa	Africa	(Q) Gary&Gamal-Eldin 1982:78, 80	y	y	VO	VO	pre	pre	pre	NGen	NGen	NDem	NDem	NDem	ArtN	y	pre	n	NA	NA	NA
Gulf Arabic	gulf1241	Afroasiatic, Semitic	Afroasiatic	Afroasiatic, Semitic	Semitic	Gulf Arabic	Gulf Arabic	1	30.17	47.5	0.4	1.6	0.4	-0.7	Eurasia	Eurasia	(Q) Holes 1990:162, 165	y	y	VO	VO	pre	pre	pre	NGen	NGen	mixed	DemN	mixed	ArtN	y	pre	n	NA	NA	NA
Maltese	malt1254	Afroasiatic, Semitic	Afroasiatic	Afroasiatic, Semitic	Semitic	Maltese	Maltese	1	35.8884	14.4508	0.5	1.55	0.5	1.5	Eurasia	Eurasia	(Q) Borg&Azzopardi-Alexander 1997:187f., 202	y	y	NA	VO	pre	NA	pre	NA	NGen	NA	DemN	DemN	ArtN	y	pre	n	NA	NA	NA
Mi’kmaq	mikm1235	Algic, Algonquian	Algic	Algonquian	Algonquian	Mi’kmaq	Mi’kmaq	1	45.9941	-65.5766	0.5	1.5	NA	NA	North America	North America	Pacifique et al. 1990:188	y	n	NA	NC	post	NA	NoDom	NA	GenN	NA	DemN	DemN	NA	NA	NA	post	pre	NA	NA
Katu	katu1272	Austroasiatic, Katuic	Austroasiatic	Austroasiatic,Katuic	Katuic	Katu	Katu	1	15.8553	107.644	0.5	1.5	NA	NA	Eurasia	Eurasia	Costello 1969:28	y	y	NA	unclear	pre	pre	pre	NGen	NGen	NDem	NDem	NDem	NA	NA	both	n	NA	NA	NA
Malagasy	mala1537	Austronesian, Basap-Greater Barito	Austronesian	Austronesian, Barito	Barito	Malagasy	Malagasy	1	-19.59	47.12	-0.1	0.5	0.5	-0.8	Africa	Africa	Travis &Paul 2019	y	y	VO	VO	pre	pre	pre	NGen	NGen	both	DemN	both	ArtN	n	pre	n	NA	y	Paul & Travis 2019:422
Indonesian	indo1316	Austronesian, Malayic	Austronesian	Austronesian, Malayo-Sumbawan	Malayo-Sumbawan	Indonesian	Indonesian	1	-7.33458	109.716	1.1	0.4	1.1	0.4	Papunesia	Papunesia	Sneddon 1996:170	y	y	VO	VO	pre	pre	pre	NGen	NGen	NDem	NDem	NDem	NA	NA	pre	n	NA	y-nn	Sneddon 1996:169
Papuan Malay	papu1250	Austronesian, Malayic	Austronesian	Austronesian, Malayo-Sumbawan	Malayo-Sumbawan	NA	Papuan Malay	1	-2.53482	139.651	0.5	-0.7	0.5	-0.8	Papunesia	Papunesia	Kluge 2017:ch. 6.2	y	y	NA	VO	pre	NA	pre	NA	GenN	NA	NDem	NDem	NA	NA	post	n	NA	y	Kluge 2017:353, (66/67)
Loniu	loni1238	Austronesian, Oceanic, Admiralty Islands	Austronesian	Austronesian, Oceanic	Oceanic	NA	Loniu	1	-2.06124	147.35	0	-0.7	0.5	-0.7	Papunesia	Papunesia	Hamel 1994:90 (sec. 4.2.1)	y	y	VO	VO	pre	pre	pre	NGen	NGen	NDem	NDem	NDem	NA	NA	pre	n	NA	y	Hamel 1994:100
Windesi Wamesa (Wandamen)	wame1241	Austronesian, Oceanic, Greater South Halmahera-West New Guinea	Austronesian	Austronesian, Oceanic	Oceanic	NA	Windesi Wamesa	1	-2.25622	133.996	0.6	1.6	0.25	1.6	Papunesia	Papunesia	Gasser 2014:144	y	n	NA	VO	pre	NA	pre	NA	GenN	NA	NDem	NDem	NArt	y	NA	post	NA	NA	NA
Maori	maor1246	Austronesian, Oceanic, Polynesian	Austronesian	Austronesian, Oceanic	Oceanic	Maori	Maori	1	-38.2881	176.541	0.5	-0.8	0.5	-0.7	Papunesia	Papunesia	(Q) Bauer 1993:368, 373; Bauer 1997:262f.	y	y	VO	VO	pre	pre	pre	NGen	NGen	mixed	DemN	mixed	ArtN	y	pre	n	NA	y-nn	Bauer 1997:263f.
Tuvaluan	tuva1244	Austronesian, Oceanic, Polynesian	Austronesian	Austronesian, Oceanic	Oceanic	Tuvaluan	Tuvaluan	1	-8.520813	179.198088	0.7	1.6	0.6	-0.7	Papunesia	Papunesia	(Q) Besnier 2000:392f.	y	y	OV	VO	pre	pre	pre	NGen	NGen	NDem	NDem	NDem	ArtN	y	pre	n	NA	y-nn	Besnier 2000:409
Kwaio	kwai1243	Austronesian, Oceanic, Southeast Solomonic	Austronesian	Austronesian, Oceanic	Oceanic	NA	Kwaio	1	-8.93744	160.965	-0.2	0.1	-0.2	0.5	Papunesia	Papunesia	Keesing 1985:104	y	y	VO	VO	pre	pre	pre	NA	NGen	NDem	NDem	NDem	ArtN	unclear	pre	n	NA	NA	NA
Arop-Lokep	arop1243	Austronesian, Oceanic, Western Oceanic linkage	Austronesian	Austronesian, Oceanic	Oceanic	NA	Arop-Lokep	1	-5.31671	147.103	-0.2	0.4	-0.1	0.5	Papunesia	Papunesia	D’Jernes 2002:255	y	y	VO	VO	pre	pre	pre	NoDom	NoDom	NDem	NDem	NDem	NA	NA	pre	n	NA	y	D’Jernes 2002:255
Cheke Holo	chek1238	Austronesian, Oceanic, Western Oceanic linkage	Austronesian	Austronesian, Oceanic	Oceanic	NA	Cheke Holo	1	-8.27055	159.625	0.5	-0.7	0.2	1.7	Papunesia	Papunesia	Boswell 2018:165	y	y	NA	VO	pre	NA	pre	NA	NGen	NA	NDem	NDem	NA	NA	pre	n	NA	y	Boswell 2018:165
Hoava	hoav1238	Austronesian, Oceanic, Western Oceanic linkage	Austronesian	Austronesian, Oceanic	Oceanic	NA	Hoava	1	-8.19679	157.595	0.9	1.6	0.5	1.7	Papunesia	Papunesia	Davis 2003:47, Palmer 2017	y	y	VO	VO	pre	pre	pre	NGen	NGen	NDem	NDem	NDem	ArtN	n	pre	n	NA	y	Davis 2003:48
Kokota	koko1269	Austronesian, Oceanic, Western Oceanic linkage	Austronesian	Austronesian, Oceanic	Oceanic	NA	Kokota	1	-8.16481	159.191	-0.2	-0.7	0.7	-0.75	Papunesia	Papunesia	Palmer 2008:68, 95, (115), 116, 119, 123, 131, 137, 163, 242, 300, 305, 327, 399, 414	y	y	VO	VO	pre	pre	pre	NGen	NGen	DemN	NDem	NDem	ArtN	y	pre	n	NA	y	Palmer 2008:116
Hixkaryana	hixk1239	Carib	Carib	Cariban	Cariban	Hixkaryana	Hixkaryana		-0.16265	-58.80153	0.5	-0.7	0.5	-0.7	South America	South America	(Q) Derbyshire 1979:131	n	n	OV	OV	post	post	post	GenN	GenN		NA		n	NA	NA		n	NA
Wari'	wari1268	Chapakuran	Chapakuran	Chapacura-Wanham	Chapacura-Wanham	Wari'	Wari'	1	-10.69948	-64.56152	0.5	-0.8	0.5	-0.7	South America	South America	(Q) Everett&Kern 1997:303, 310	y	y	VO	VO	pre	pre	pre	NGen	NGen	NDem	NDem	NDem	NA	NA	pre	n	NA	NA	NA
Chitimacha	chit1248	Chitimacha	Chitimacha	Chitimacha	Chitimacha	Chitimacha	Chitimacha	1	30.3386	-90.9123	-0.15	0.5	NA	NA	North America	North America	Swadesh 1967:333	y	y	OV	OV	post	post	post	GenN	GenN	NA	DemN	DemN	NA	NA	pre	n	NA	NA	NA
Ndyuka	ndyu1242	Creole, English-based	Creole	Creoles and Pidgins	Creoles and Pidgins	Ndyuka	Ndyuka	1	4.3126	-54.6419	0.5	-0.8	0.5	-0.7	South America	South America	(Q) Huttar&Huttar 1994:224, 460, 466f.	y	y	VO	VO	pre	pre	pre	NoDom	NoDom	NDem	DemN	NDem	ArtN	n	pre	n	NA	y-nn	Huttar & Huttar 1994:203, 329
Nigerian Pidgin	nige1257	Creole, English-based	Creole	Creoles and Pidgins	Creoles and Pidgins	Nig.Pidgin	Nig.Pidg.	1	9.65873	4.21068	0.85	1.65	0.7	1.6	Africa	Africa	(Q) Faraclas 1996:178, 181	y	y	NA	VO	pre	NA	pre	NA	GenN	NA	DemN	DemN	ArtN	n	pre	n	NA	NA	NA
Kristang	mala1533	Creole, Portuguese-based	Creole	Creoles and Pidgins	Creoles and Pidgins	Kristang	Kristang	1	2.188087	102.262059	0.5	-0.7	0.5	1.7	Papunesia	Eurasia	Baxter 1988:86	y	y	NA	VO	pre	NA	pre	NA	GenN	NA	DemN	DemN	NA	NA	pre	n	NA	NA	NA
Kannada	nucl1305	Dravidian	Dravidian	Dravidian	Dravidian	Kannada	Kannada	1	13.5878	76.1198	1.2	0.4	1.1	0.4	Eurasia	Eurasia	(Q) Sridhar 1990:205, 208f.	y	y	OV	OV	post	post	post	GenN	GenN	DemN	DemN	DemN	NA	NA	pre	n	NA	NA	NA
Malayalam	mala1464	Dravidian	Dravidian	Dravidian	Dravidian	Malayalam	Malayalam	1	9.59208	76.7651	1.1	0.8	1.1	0.8	Eurasia	Eurasia	(Q) Asher&Kumari 1997:262f.	y	y	OV	OV	post	NA	post	GenN	GenN	DemN	DemN	DemN	NA	NA	pre	n	NA	NA	NA
Tamil	tami1289	Dravidian	Dravidian	Dravidian	Dravidian	Tamil	Tamil	1	10.520219	78.825989	-0.15	0.4	0	-0.7	Eurasia	Eurasia	(Q) Asher 1985:142, 146	y	y	OV	OV	post	post	post	GenN	GenN	DemN	DemN	DemN	NA	NA	pre	n	NA	NA	NA
Kalaallisut (W. Greenlandic)	kala1399	Eskimo-Aleut	Eskimo-Aleut	Eskimo	Eskimo	Kalaallisut	Kalaallisut	1	69.3761	-52.864	0.5	1.6	0.5	1.6	North America	Eurasia	(Q) Fortescue 1984:110, 253, 256f.	y	y	OV	OV	post	post	post	GenN	GenN	mixed	both	mixed	NA	NA	post	n	NA	NA	NA
Welsh	wels1247	IE, Celtic, Brittonic	IE	\gls{ie}, Celtic	Celtic	Welsh	Welsh	1	52	-4	1.2	0.5	1.2	0.5	Eurasia	Eurasia	David Willis (p.c.)	y	y	VO	VO	pre	pre	pre	NGen	NGen	NDem	NDem	NDem	ArtN	n	pre	n	NA	NA	NA
Danish	dani1285	IE, Germanic, North	IE	\gls{ie}, Germanic	Germanic	Danish	Danish	1	54.8655	9.36284	0.5	-0.8	0.5	-0.7	Eurasia	Eurasia	Johannessen 2008; Schröter 2021	y	y	VO	VO	pre	pre	pre	GenN	GenN	DemN	DemN	DemN	NA	n	pre	n	NA	NA	NA
Icelandic	icel1247	IE, Germanic, North	IE	\gls{ie}, Germanic	Germanic	Icelandic	Icelandic	1	63.4837	-19.0212	0.5	-0.8	0.5	-0.7	Eurasia	Eurasia	Johannessen 2008; Siggurdsson & Wood 2020:11f.	y	y	VO	VO	pre	pre	pre	NGen	NGen	DemN	DemN	DemN	NA	n	pre	n	NA	NA	NA
Norwegian	norw1258	IE, Germanic, North	IE	\gls{ie}, Germanic	Germanic	Norwegian	Norwegian	1	61	8	0.5	-0.8	0.7	-0.7	Eurasia	Eurasia	Julien 2005:127, 129; Johannessen 2008	y	y	VO	VO	pre	pre	pre	NoDom	NoDom	DemN	DemN	DemN	NA	y	pre	n	NA	NA	NA
Swedish	swed1254	IE, Germanic, North	IE	\gls{ie}, Germanic	Germanic	Swedish	Swedish	1	59.800634	17.389526	-0.15	0.3	-0.1	0.3	Eurasia	Eurasia	Julien 2005:128; Johannessen 2008	y	y	VO	VO	pre	pre	pre	GenN	GenN	DemN	DemN	DemN	NA	n	pre	n	NA	NA	NA
Dutch	dutc1256	IE, Germanic, West	IE	\gls{ie}, Germanic	Germanic	Dut	Dut	1	52	5	0.5	-0.7	0.5	-0.5	Eurasia	Eurasia	Corver 2008:52	y	y	No dominant order	OV	pre	pre	pre	NGen	NGen	DemN	DemN	DemN	ArtN	n	pre	n	NA	NA	NA
English	stan1293	IE, Germanic, West	IE	\gls{ie}, Germanic	Germanic	Eng	Eng	1	53	-1	0.6	-0.8	0.6	-0.7	Eurasia	Eurasia	Postal 1969; Delorme & Dougherty 1972; Sommerstein 1972; Pesetsky 1978; Keizer 2016	y	y	VO	VO	pre	pre	pre	NoDom	NoDom	DemN	DemN	DemN	ArtN	n	pre	n	NA	NA	NA
German	stan1295	IE, Germanic, West	IE	\gls{ie}, Germanic	Germanic	Ger	Ger	1	52	10	0.5	1.6	0.5	1.6	Eurasia	Eurasia	Lawrenz 1993:ch. 6; Rauh 2003, 2004; Roehrs 2005	y	y	No dominant order	OV	pre	pre	pre	NGen	NGen	DemN	DemN	DemN	ArtN	n	pre	n	NA	NA	NA
Calabrian Greek	aspr1238	IE, Greek	IE	\gls{ie}, Greek	Greek	5	19	1	38.0166	15.88621	-0.6	0.3	-0.2	0.6	Eurasia	Eurasia	Höhn, Silvestri & Squillaci 2017:274	y	y	NA	VO	pre	NA	pre	NA	NGen	NA	DemN	DemN	ArtN	y	pre	n	NA	NA	NA
Greek	mode1248	IE, Greek	IE	\gls{ie}, Greek	Greek	Greek	20	1	38.36	23.13	0.1	1.6	0.1	1.6	Eurasia	Eurasia	Choi 2014:chs. 1+2; Höhn 2016:sec. 5	y	y	VO	VO	pre	pre	pre	NGen	NGen	DemN	DemN	DemN	ArtN	y	pre	n	NA	NA	NA
Kashmiri	kash1277	IE, Indo-Aryan	IE	\gls{ie}, Indic	Indic	Kashmiri	Kashmiri	1	34.166825	74.330455	0.5	-0.8	0.5	-0.7	Eurasia	Eurasia	(Q) Wali&Koul 1997:200	y	y	VO	OV	post	post	post	GenN	GenN	DemN	DemN	DemN	NA	NA	pre	n	NA	NA	NA
Marathi	mara1378	IE, Indo-Aryan	IE	\gls{ie}, Indic	Indic	Marathi	Marathi	1	17.9344	76.6665	0.5	-0.8	0.5	-0.7	Eurasia	Eurasia	(Q) Pandharipande 1997:386	y	y	OV	OV	post	post	post	GenN	GenN	DemN	DemN	DemN	NA	NA	pre	n	NA	NA	NA
Punjabi	west2386	IE, Indo-Aryan	IE	\gls{ie}, Indic	Indic	Punjabi	Punjabi	1	30.0948	75.3474	-0.2	0.5	-0.2	-0.7	Eurasia	Eurasia	(Q) Bhatia 1993:228	y	y	OV	OV	post	post	post	GenN	GenN	DemN	DemN	DemN	NA	NA	pre	n	NA	NA	NA
Persian	west2369	IE, Indo-Iranian	IE	\gls{ie}, Iranian	Iranian	Persian	Persian	1	32.9	53.3	-0.2	0.5	-0.1	0.7	Eurasia	Eurasia	(Q) Mahootian 1997:209, 212	y	y	OV	OV	pre	pre	pre	NGen	NGen	DemN	DemN	DemN	NA	NA	pre	n	NA	NA	NA
Aromanian	arom1237	IE, Romance, East	IE	\gls{ie}, Romance	Romance	4	21	1	40.616	21.2	1.2	-0.5	-0.2	0.8	Eurasia	Eurasia	Höhn 2016: 546, 560	y	y	NA	VO	pre	NA	pre	NA	NGen	NA	DemN	DemN	NArt	y	pre	n	NA	NA	NA
Romanian	roma1327	IE, Romance, East	IE	\gls{ie}, Romance	Romance	Romanian	Romanian	1	46.3913	24.2256	-0.1	-0.2	-0.1	0.2	Eurasia	Eurasia	(Q) Mallinson 1986:255, 258; Cornilescu & Nicolae 2014:6, 10, 20f.	y	y	VO	VO	pre	pre	pre	NGen	NGen	mixed	DemN	mixed	NArt	y	pre	n	NA	NA	NA
Catalan	stan1289	IE, Romance, Iberian	IE	\gls{ie}, Romance	Romance	Cat	22	1	41.453	1.569	-0.1	-0.6	0.2	-0.6	Eurasia	Eurasia	(Q) Hualde 1992:287, 290; Höhn 2016:560	y	y	VO	VO	pre	pre	pre	NGen	NGen	DemN	DemN	DemN	ArtN	y	pre	n	NA	NA	NA
Galician	gali1258	IE, Romance, Iberian	IE	\gls{ie}, Romance	Romance	Galician	Galician	1	42.2446	-7.5343	1.1	0	1.1	0	Eurasia	Eurasia	Alvarez et al. 1986:152, 301; Höhn 2016:560	y	y	NA	VO	pre	NA	pre	NA	NGen	NA	DemN	DemN	ArtN	y	pre	n	NA	NA	NA
Portuguese	port1283	IE, Romance, Iberian	IE	\gls{ie}, Romance	Romance	Portuguese	Portuguese	1	39.91	-8.1	1.1	1	1.1	1	Eurasia	Eurasia	Höhn 2016:555, 560	y	y	VO	VO	pre	pre	pre	NGen	NGen	DemN	DemN	DemN	ArtN	n	pre	n	NA	NA	NA
Spanish	stan1288	IE, Romance, Iberian	IE	\gls{ie}, Romance	Romance	Spa	23	1	40.4414	-1.11788	0.5	1.6	0.5	1.6	Eurasia	Eurasia	De Bruyne 1995:145; Choi 2014:210f.; Höhn 2016:560	y	y	VO	VO	pre	pre	pre	NGen	NGen	DemN	DemN	DemN	ArtN	y	pre	n	NA	NA	NA
Italian	ital1282	IE, Romance, Italo	IE	\gls{ie}, Romance	Romance	Ita	24	1	43.0464	12.6489	0.5	-0.7	0.5	-0.7	Eurasia	Eurasia	Cardinaletti 1994:202f.; Höhn 2016:559	y	y	VO	VO	pre	pre	pre	NGen	NGen	DemN	DemN	DemN	ArtN	n	pre	n	NA	NA	NA
Northern Calabrian	nort2612	IE, Romance, Italo	IE	\gls{ie}, Romance	Romance	2	25	1	39.45	15.55	1.7	0.1	1.3	0.2	Eurasia	Eurasia	Höhn, Silvestri & Squillaci 2016:142	y	y	NA	VO	pre	NA	pre	NA	NGen	NA	DemN	DemN	ArtN	n	pre	n	NA	NA	NA
Southern Calabrian	sout2616	IE, Romance, Italo	IE	\gls{ie}, Romance	Romance	3	26	1	37.56	15.55	1.7	0.3	1.3	0.4	Eurasia	Eurasia	Höhn, Silvestri & Squillaci 2016:142	y	y	NA	VO	pre	NA	pre	NA	NGen	NA	DemN	DemN	ArtN	n	pre	n	NA	NA	NA
Russian	russ1263	IE, Slavic, East	IE	\gls{ie}, Slavic	Slavic	Russian	Russian	1	59	50	0.5	-0.8	0.5	-0.7	Eurasia	Eurasia	Pesetsky 1978:352	y	y	VO	VO	pre	pre	pre	NGen	NGen	DemN	DemN	DemN	NA	NA	pre	n	NA	NA	NA
Bulgarian	bulg1262	IE, Slavic, South	IE	\gls{ie}, Slavic	Slavic	Bulg	27	1	43.3646	25.047	-0.2	-0.3	1.2	0	Eurasia	Eurasia	Höhn 2016:560	y	y	VO	VO	pre	pre	pre	NoDom	NoDom	DemN	DemN	DemN	NArt	y	pre	n	NA	NA	NA
Pomak	poma1238	IE, Slavic, South	IE	\gls{ie}, Slavic	Slavic	Pomak	28	1	41.8	25.43	-0.2	0.3	-0.1	0.2	Eurasia	Eurasia	Papadimitriou 2008:582 (144?)	y	y	NA	VO	pre	NA	pre	NA	NoDom	NA	DemN	DemN	NArt	y	pre	n	NA	y-nn	Papadimitriou 2008:581
Polish	poli1260	IE, Slavic, West	IE	\gls{ie}, Slavic	Slavic	Polish	Polish	1	51.8439	18.6255	-0.15	0.4	0.5	-0.7	Eurasia	Eurasia	Rutkowski 2002:161	y	y	VO	VO	pre	pre	pre	NGen	NGen	DemN	DemN	DemN	NA	NA	pre	n	NA	NA	NA
Basque	basq1248	isolate	isolate-Bas	Basque	Basque	Basque	Basque	1	43.2787	-1.31622	0.7	-0.9	0.7	-0.7	Eurasia	Eurasia	(Q) Saltarelli 1988:210; Trask 2003:122; De Rijk 2008:482, 501f.; Areta 2009:67; Artiagoitia 2012	y	n	OV	OV	post	post	post	GenN	GenN	NDem	NDem	NDem	NArt	n	NA	post	pre	NA	NA
Khoekhoe (Nama)	nama1264	Khoe-Kwadi, Khoekhoe	Khoe-Kwadi	Khoe-Kwadi	Khoe-Kwadi	Khoekhoe/Nama	Khoekhoe (Nama)	1	-25.0747	17.9767	0.5	1.6	0.5	-0.7	Africa	Africa	Rust 1965:18; Böhm 1985:133-145; Haacke 1976,1977, 2013; Maho 1998:140; Lyons 1999: 142f., 311; Himmelmann 1997: 215f.	y	n	OV	OV	post	post	post	GenN	GenN	DemN	DemN	DemN	ArtN	y	NA	post	pre	y	Haacke 1977:54
Khwe/Kxoe	kxoe1243	Khoe-Kwadi, West-Kxoe	Khoe-Khwadi	Khoe-Kwadi	Khoe-Kwadi	Khwe	Khwe	1	-16.59051	22.599835	0.5	-0.8	0.5	-0.7	Africa	Africa	Kilian-Hatz2008:40-43, 79	y	n	OV	OV	post	post	post	GenN	GenN	DemN	DemN	DemN	ArtN	y	NA	post	pre	y	Kilian-Hatz 2008:41, (2/3); 49, (25)
Kinyarwanda	kiny1244	Niger-Congo, Bantu	Niger-Congo	Niger-Congo, Bantu	Bantu	1	Kinyarwanda	1	-1.56771	29.6441	0.5	1.6	0.5	-0.7	Africa	Africa	van der Wal 2022:68f.	y	y	VO	VO	pre	pre	pre	NA	NGen	DemN	DemN	DemN	NA	NA	pre	n	NA	NA	NA
Luganda	gand1255	Niger-Congo, Bantu	Niger-Congo	Niger-Congo, Bantu	Bantu	Luganda	Luganda	1	0.66884	32.15153	0.1	-0.7	0.5	-0.7	Africa	Africa	Ashton et al. 1954:102	y	y	NA	VO	pre	pre	pre	NGen	NGen	NDem	NDem	NDem	NA	NA	pre	n	NA	NA	NA
Nkore-Kiga	nkor1241	Niger-Congo, Bantu	Niger-Congo	Niger-Congo, Bantu	Bantu	Nkore-Kiga	Nkore-Kiga	1	-1.04	29.91	1.1	0.1	0.5	-0.7	Africa	Africa	(Q) Taylor 1985:131	y	y	VO	VO	pre	pre	pre	NGen	NGen	NDem	NDem	NDem	NA	NA	pre	n	NA	NA	NA
Nzadi	nzad1234	Niger-Congo, Bantu	Niger-Congo	Niger-Congo, Bantu	Bantu	Nzadi	Nzadi	1	-4.102208	20.194462	1.2	0.5	NA	NA	Africa	Africa	Crane et al. 2011:210, 279	y	y	NA	VO	pre	NA	pre	NA	NGen	NA	NDem	NDem	NA	NA	pre	n	NA	NA	NA
Swahili	swah1253	Niger-Congo, Bantu	Niger-Congo	Niger-Congo, Bantu	Bantu	Swahili	Swahili	1	-8.25605	37.624	-0.2	0.5	0.5	-0.7	Africa	Africa	NA	y	y	VO	VO	pre	pre	pre	NGen	NGen	NDem	NDem	NDem	NA	NA	pre	n	NA	NA	NA
Babungo	veng1238	Niger-Congo, Grassfields Bantu	Niger-Congo	Niger-Congo, Wide Grassfields	Wide Grassfields	Babungo	Babungo	1	6.11403	10.4137	-0.1	0.5	0.3	1.6	Africa	Africa	Schaub 1985:197f.	y	y	VO	VO	pre	pre	pre	NA	NGen	NDem	NDem	NDem	NA	NA	pre	n	NA	NA	NA
Koromfe	koro1298	Niger-Congo, Gur	Niger-Congo	Niger-Congo, Koromfe	Koromfe	Koromfe	Koromfe	1	14.046	-1.96187	0.5	-0.7	0.5	-0.7	Africa	Africa	Rennison 1997:242, 250f.	y	y	VO	VO	both	NoDom	NoDom	GenN	GenN	NDem	NDem	NDem	ArtN	y	pre	n	NA	y	John Rennison (p.c.)
Supyire	supy1237	Niger-Congo, Senufo	Niger-Congo	Niger-Congo, Senufo	Senufo	Supyire	Supyire	1	11.632	-5.87709	1.2	0.4	1.1	0.5	Africa	Africa	Carlson 1994:207f.	y	y	OV	OV	post	post	post	GenN	GenN	DemN	DemN	DemN	NArt	y	pre	n	NA	NA	NA
Lezgian	lezg1247	North East Caucasian	North East Caucasian	Lezgic	Lezgic	Lezgian	Lezgian	1	41.5157	47.8951	-0.2	0.5	0	1.5	Eurasia	Eurasia	Haspelmath 1993:259	y	y	OV	OV	post	post	post	GenN	GenN	DemN	DemN	DemN	NA	NA	pre	n	NA	NA	NA
Abkhaz	abkh1244	North West Caucasian	North West Caucasian	Northwest Caucasian	Northwest Caucasian	Abkhaz	Abkhaz	1	43.056218	41.159115	-0.1	-0.4	-0.1	0.1	Eurasia	Eurasia	Hewitt 1989:157, 159	y	y	OV	OV	post	post	post	GenN	GenN	DemN	DemN	DemN	ArtN	y	pre	n	NA	NA	NA
East Geshiza	gesh1238	Sino-Tibetan, Burmo-Qiangic, Na-Qiangic, Qiangic, Gyalrongic, Horpa-Khroskyabs, Horpa	Sino-Tibetan	Sino-Tibetan, Burmo-Qiangic	Burmo-Qiangic	E.Geshiza	E.Geshiza	1	31.1026	101.72	0.5	-0.7	NA	NA	Eurasia	Eurasia	Honkasalo 2019:388, 400, 438, 480, 507, 646	y	y	NA	OV	post	NA	post	NA	GenN	NA	DemN	DemN	NA	NA	post	n	NA	y	Honkasalo 2019:301f.,400
Mandarin	mand1415	Sino-Tibetan, Chinese	Sino-Tibetan	Sino-Tibetan, Chinese	Chinese	Mandarin	Mandarin	1	40.0209	116.228	1.15	0.5	0.5	-0.7	Eurasia	Eurasia	Boskovic & Hsieh 2013:sec. 7.3, Huang et al. 2009: 297-299	y	y	VO	VO	both	NoDom	NoDom	GenN	GenN	DemN	DemN	DemN	NA	NA	pre	n	NA	y	Huang et al. 2009, 298f.
Lakkia	lakk1238	Tai-Kadai, Kam-Tai	Tai-Kadai	Kadai	Kadai	Lakkia	Lakkia	1	24.1169	110.106	-0.2	0.4	NA	NA	Eurasia	Eurasia	Fan 2019:137	y	y	NA	VO	pre	NA	pre	NA	GenN	NA	NDem	NDem	NA	NA	pre	n	NA	NA	NA
Hungarian	hung1274	Ugric	Uralic	Uralic, Ugric	Ugric	Hung	Hungarian	1	46.9068585714	19.6555271429	0.5	-0.8	0.5	-0.7	Eurasia	Eurasia	Kenesei,Vago&Fenyvesi 1998:269; Höhn 2016:559	y	y	VO	VO	post	post	post	GenN	GenN	DemN	DemN	DemN	ArtN	n	pre	n	NA	NA	NA
Finnish	finn1318	Uralic, Finnic	Uralic	Uralic, Finnic	Finnic	Finnish	Finnish	1	64.7628	25.5577	0.5	-0.7	0.5	-0.7	Eurasia	Eurasia	Sulkala&Karjalainen 1992:277	y	y	VO	VO	post	post	post	GenN	GenN	DemN	DemN	DemN	NA	NA	pre	n	NA	NA	NA
Classical Nahuatl	clas1250	Uto-Aztecan, Aztecan	Uto-Aztecan	Aztecan	Aztecan	Classical Nahuatl	Classical Nahuatl	1	19.72	-96.97	-0.1	0.5	0.5	-0.7	North America	North America	Andrews 1975:192-194; Andrews 2003:ch. 17.3	y	n	NA	NC	post	NA	NoAdpos	NA	unclear	NA	both	mixed	NA	NA	NA	pre	NA	NA	NA
